# Supplementary material for: Adaptive Vertical Positioning as Anti-Predator Behavior: The Case of a Prey Fish Cohabiting with Multiple Predatory Fish within Temperate Marine Algal Forests
Source: Animals (Basel). 2022 Mar 24;12(7):826. doi: 10.3390/ani12070826 (PMC8997029; doi:10.3390/ani12070826)
Supplement: Supplementary file 1 [file animals-12-00826-s001.zip]

Archive with 3 entries (2 files):
- animals-1512065-supplementary/
- animals-1512065-supplementary/animals-1512065-supplementary figures S1-S4.pdf
- animals-1512065-supplementary/animals-1512065-supplementary file S1-english.pdf
